# Supplementary material for: Niche Expansion Has Increased the Risk of Leptocybe invasa Fisher Et LaSalle Invasions at the Global Scale
Source: Insects. 2024 Dec 12;15(12):985. doi: 10.3390/insects15120985 (PMC11676206; doi:10.3390/insects15120985)
Supplement: Supplementary file 1 [file insects-15-00985-s001.zip]

Archive with 1 entries (1 files):
- insects-3326134-supplementary.pdf
